# Supplementary material for: Comparison of Combined Parenteral and Oral Hormonal Contraceptives: A Systematic Review and Meta-Analysis of Randomized Trials
Source: J Clin Med. 2024 Jan 19;13(2):575. doi: 10.3390/jcm13020575 (PMC10816843; doi:10.3390/jcm13020575)
Supplement: Supplementary file 1 [file jcm-13-00575-s001.zip]

Archive with 1 entries (1 files):
- jcm-2775336-supplementary.pdf
